# Supplementary material for: Relational Needs in Grief Scale: Development and Psychometric Validation
Source: Behav Sci (Basel). 2026 Feb 28;16(3):348. doi: 10.3390/bs16030348 (PMC13024076; doi:10.3390/bs16030348)
Supplement: Supplementary file 1 [file behavsci-16-00348-s001.zip]

Archive with 1 entries (1 files):
- behavsci-4089871-supplementary.pdf
